# Supplementary material for: Cross-Cultural Adaptation and Validation of the Portuguese Version of the Psychosocial Impact of Dental Aesthetics Questionnaire
Source: Int J Environ Res Public Health. 2022 Aug 11;19(16):9931. doi: 10.3390/ijerph19169931 (PMC9408633; doi:10.3390/ijerph19169931)
Supplement: Supplementary file 1 [file ijerph-19-09931-s001.zip]

Archive with 1 entries (1 files):
- ijerph-1823552-supplementary.pdf
